# Supplementary material for: p52 signaling promotes cellular senescence
Source: Cell Biosci. 2022 Apr 4;12:43. doi: 10.1186/s13578-022-00779-6 (PMC8981737; doi:10.1186/s13578-022-00779-6)
Supplement: Supplementary file 2 — Additional file 2. Table S1. [file 13578_2022_779_MOESM2_ESM.xlsx]

## Sheet:  MS MS Data from 10-30 kDa CM
#	Identified Proteins	Accession Number	Molecular Weight
1	Protein Krt78 OS=Mus musculus GN=Krt78 PE=1 SV=1	E9Q0F0_MOUSE	112 kDa
2	Serum albumin OS=Mus musculus GN=Alb PE=1 SV=3	ALBU_MOUSE (+1)	69 kDa
3	MCG124046 OS=Mus musculus GN=Prss1 PE=1 SV=1	Q9Z1R9_MOUSE	26 kDa
4	Junction plakoglobin OS=Mus musculus GN=Jup PE=1 SV=3	PLAK_MOUSE	82 kDa
5	Peptidyl-prolyl cis-trans isomerase A OS=Mus musculus GN=Ppia PE=1 SV=2	PPIA_MOUSE	18 kDa
6	Desmoplakin OS=Mus musculus GN=Dsp PE=1 SV=1	DESP_MOUSE	333 kDa
7	Lysozyme C-2 OS=Mus musculus GN=Lyz2 PE=1 SV=1	A0A077S2U6_MOUSE (+1)	17 kDa
8	Keratin, type I cuticular Ha4 OS=Mus musculus GN=Krt34 PE=2 SV=1	KRT34_MOUSE (+1)	45 kDa
9	Protein S100-A4 OS=Mus musculus GN=S100a4 PE=1 SV=1	S10A4_MOUSE	12 kDa
10	Rho GTPase-activating protein 42 OS=Mus musculus GN=Arhgap42 PE=1 SV=1	RHG42_MOUSE	95 kDa
11	Cluster of Glial fibrillary acidic protein OS=Mus musculus GN=Gfap PE=1 SV=4 (sp|P03995|GFAP_MOUSE)	sp|P03995|GFAP_MOUSE [2]	50 kDa

## Sheet: ChIP-qPCR primers
Primer Name	Sequences	Amplicon Position (GRCh38)	Amplicon size
HRAS ChIP F1	ATGGCAAACACACACAGGAA	chr11:533805+533934	130bp
HRAS ChIP R1	GGAAGCAGGTGGTCATTGAT
B2M ChIP F1	GCCGATGTACAGACAGCAAA	chr15:44711307+44711404	98bp
B2M ChIP R1	AGAGGGACTTTCCCGTTTTC
PDE4B ChIP F1	CCCCAGTGTTTCCTGTTTGT	chr1:66371406+66371491	86bp
PDE4B ChIP R1	TACTCAGGGGCTATGCATCC
GH1 ChIP F1	GAGATTGCAGTGAGCCAAGA	chr17:63917049+63917132	84bp
GH1 ChIP R1	TGGGAAGACAACCTGTAGGG
MAP2K3 ChIP F1	CAGCTTGGACTGTGGCTGTA	chr17:21287818+21287902	85bp
MAP2K3 ChIP R1	GGCAGGGCTAGGATACAACA
NEAT1 ChIP F1	GGGACAGACAGGGAGAGATG	chr11:65422871+65422973	103bp
NEAT1 ChIP R1	ACTGTGGTCCCCCTAGACCT

## Sheet: shRNA oligo sequences
Name	Sequence
p52 shRNA Forward #2	CCGGGGACATGACTGCCCAATTTAACTCGAGTTAAATTGGGCAGTCATGTCCTTTTTG
p52 shRNA Reverse #2	AATTCAAAAAGGACATGACTGCCCAATTTAACTCGAGTTAAATTGGGCAGTCATGTCC
p52 shRNA Forward #4	CCGGTCATTGAGCAGATAGTCTATGCTCGAGCATAGACTATCTGCTCAATGATTTTTG
p52 shRNA Reverse #4	AATTCAAAAATCATTGAGCAGATAGTCTATGCTCGAGCATAGACTATCTGCTCAATGA

## Sheet: qPCR primers
Primer Name	Sequences
B2M qPCR F1	GTGCTCGCGCTACTCTCTCT
B2M qPCR R1	TCTCTGCTGGATGACGTGAG
HRAS qPCR F1	CCAGCTGATCCAGAACCATT
HRAS qPCR R1	ATGGCAAACACACACAGGAA
GH1 qPCR F1	TAGAGGAAGGCATCCAAACG
GH1 qPCR R1	CTCGACCTTGTCCATGTCCT
PDE4B qPCR F1	CGCATCATGGAGGAATTTTT
PDE4B qPCR R1	CTGAGCATCAGGCTGTACCA
NEAT1 qPCR F1	GGGCCATCAGCTTTGAATAA
NEAT1 qPCR R1	CTTGAAGCAAGGTTCCAAGC
MAP2K3 qPCR F1	TCAGTGCCTGAGGAAGAACC
MAP2K3 qPCR R1	GCAATGTCCGTCTTCTTGGT
